# Supplementary material for: Applications of Life Cycle Assessment in the Chocolate Industry: A State-of-the-Art Analysis Based on Systematic Review
Source: Foods. 2024 Mar 18;13(6):915. doi: 10.3390/foods13060915 (PMC10969383; doi:10.3390/foods13060915)
Supplement: Supplementary file 1 [file foods-13-00915-s001.zip]

Archive with 1 entries (1 files):
- foods-2901480-supplementary.pdf
